# Supplementary material for: Pouteria lucuma Pulp and Skin: In Depth Chemical Profile and Evaluation of Antioxidant Activity
Source: Molecules. 2021 Aug 29;26(17):5236. doi: 10.3390/molecules26175236 (PMC8434328; doi:10.3390/molecules26175236)
Supplement: Supplementary file 1 [file molecules-26-05236-s001.zip]

Archive with 1 entries (1 files):
- molecules-1344676-supplementary.pdf
